# Supplementary material for: Neurymenolide A, a Novel Mitotic Spindle Poison from the New Caledonian Rhodophyta Phacelocarpus neurymenioides
Source: Mar Drugs. 2019 Feb 1;17(2):93. doi: 10.3390/md17020093 (PMC6410418; doi:10.3390/md17020093)
Supplement: Supplementary file 1 [file marinedrugs-17-00093-s001.zip]

Archive with 9 entries (7 files):
- marinedrugs-419240-SI-for final-V3/
- marinedrugs-419240-SI-for final-V3/marinedrugs-419240-2_Supplementary_Proof_Final.pdf
- marinedrugs-419240-SI-for final-V3/Motuhi_et_al_VideoS1_U2OS_DMSO.avi
- marinedrugs-419240-SI-for final-V3/Motuhi_et_al_VideoS2_U2OS_Neurymenolide_A.avi
- marinedrugs-419240-SI-for final-V3/__MACOSX/
- marinedrugs-419240-SI-for final-V3/__MACOSX/._marinedrugs-419240-2_Supplementary_Proof_Final.doc
- marinedrugs-419240-SI-for final-V3/__MACOSX/._Motuhi_et_al_VideoS1_U2OS_DMSO.avi
- marinedrugs-419240-SI-for final-V3/__MACOSX/._Motuhi_et_al_VideoS2_U2OS_Neurymenolide_A.avi
- marinedrugs-419240-SI-for final-V3/~$rinedrugs-419240-2_Supplementary_Proof_Final.doc
